# Supplementary material for: Magnetically Recovered Co and Co@Pt Catalysts Prepared by Galvanic Replacement on Aluminum Powder for Hydrolysis of Sodium Borohydride
Source: Materials (Basel). 2022 Apr 21;15(9):3010. doi: 10.3390/ma15093010 (PMC9103126; doi:10.3390/ma15093010)
Supplement: Supplementary file 1 [file materials-15-03010-s001.zip]

Archive with 1 entries (1 files):
- materials-1645261-supplementary.pdf
